# Supplementary material for: Temperature induces metabolic reprogramming in fish during bacterial infection
Source: Front Immunol. 2022 Sep 15;13:1010948. doi: 10.3389/fimmu.2022.1010948 (PMC9520329; doi:10.3389/fimmu.2022.1010948)
Supplement: Supplementary file 2 [file Table_1.xlsx]

## Sheet: Table S1 LI-LC
Metabolites	VIP	Fold change	p-value	m/z	rt(s)	L-CO-1	L-CO-2	L-CO-3	L-CO-4	L-CO-5	L-CO-6	L-CO-7	L-CO-8	L-CO-9	L-ET-1	L-ET-2	L-ET-3	L-ET-4	L-ET-5	L-ET-6	L-ET-7	L-ET-8	L-ET-9	QC-1	QC-2	QC-3	QC-4	ESI mode
Maltotriose	2.11097	7.00962	0.0074755	522.203	895.641	34054.3	3161.4	807.6	3062.22	2254.38	5334.06	1659.39	6149.05	22549.2	46471.9	90922.2	71788.9	9415.69	85024.6	81286.5	3516.53	7882.34	157672.9336	28815.4	29252.3	29334.8	28851.5	+
DL-2-Aminoadipic acid	1.19127	5.69681	0.00497558	160.061	737.986	4134.72	2039.25	3491.58	1653.31	4322.77	2046.86	1827.55	5249.82	3499.86	17017.9	44376	8455.49	9665.88	19037.4	13116.1	6166.77	36050.5	7138.39675	14858.7	12713.2	14523.4	13957.4	-
L-Methionine	4.62322	4.01771	0.017839	150.056	566.459	877.132	970.027	1161.34	49075.9	173095	866.906	38285	145060	350570	344372	506756	347557	842089	502836	1227.19	310237	196879	1351.972412	151773	151215	174629	156160	+
N-Acetyl-DL-methionine	2.59068	3.19714	0.000588136	190.053	344.352	39558.1	23339	32404.9	20249.8	24351.2	10022.6	11679.7	18070.7	35927.9	26375.9	68452.3	82433.9	121493	68745.5	119044	93391	20391.2	88990.16805	32895.8	35345.5	33345.9	39043.9	-
Phenyllactic acid	1.4862	3.12781	0.0277464	149.058	514.054	508.525	693.847	3074.25	12745.1	27840.2	573.184	13675.4	19324.4	49147.9	44144.8	81182.1	31439.9	98783.8	56559.8	1129.88	25097.4	60339.3	378.3326706	24851.8	32750.4	32727	26915.6	+
L-Tryptophan	3.90944	3.06944	0.00353894	203.082	458.973	138173	57895.2	120456	15221.8	57814	43216.3	10559.2	31415.7	112261	112984	224981	146918	457318	252622	185875	94889	145214	180995.8967	57638.2	59276.7	75176.7	66983.7	-
L-Lysine	7.26645	2.93158	0.000872624	145.098	984.568	585461	110102	257134	60661.9	199779	103681	49899.4	126974	459244	394347	751285	484691	1.17802e+06	781881	557640	426284	652045	498986.167	221707	216183	220790	219088	-
Alpha-D-Glucose	1.51347	2.72466	0.000321651	179.055	467.093	30394.2	6507.87	16958.4	3099.37	2361.66	7267.86	3984.5	6466.01	16610.3	18065.5	39261.3	19783	33800.7	33237	30625.3	23826.6	22934.5	33631.052	6533.99	8431.15	13893.2	9256.8	-
L-Arginine	4.9134	2.64156	0.0010576	173.104	966.577	234536	86038.7	197893	35834.7	119071	96420.5	42800.7	78324.4	206906	219855	417693	209553	594182	316761	260880	164281	376931	339840.0465	155737	133180	187648	140361	-
D-Ornithine	2.29267	2.58881	0.000261782	131.082	968.691	51515.8	18939.2	37576.5	8125.83	25173.3	19187.6	9716.22	19240	43915.9	42730.3	64354	58646.7	116726	70508.1	57195.9	46408.1	77875.1	69758.5095	27371.3	38637.5	31773.9	29075.1	-
Pro-Gly	1.16207	2.58187	0.00245912	345.174	698.356	16824.8	5986.68	12920.9	8301.32	7968.29	5599.31	2926.66	8211.91	17758.8	49599.8	16851.1	21566.6	14130	23389.3	21522.9	38415.2	16357.9	21495.18	8934.6	9842.53	10190.7	10183.8	+
Phosphorylcholine	1.65089	2.55354	5.93513e-05	242.079	711.534	28470	24901.8	16262.7	14607.1	7170.82	13134.7	9295.82	10984.2	10292.6	31240	47106.1	25376.3	32689.2	47872	55433.5	26890.6	32688.5	45737.52394	20672.2	22873.1	18731.8	21291.5	-
L-Aspartate	6.90305	2.49871	0.00141244	132.029	725.439	597255	171546	454767	54443.6	283995	185626	66303	142843	465158	527011	876868	554447	1.09469e+06	869269	571741	243181	641442	673072.639	328038	339701	362752	376752	-
Glycerol 3-phosphate	1.04895	2.47708	1.1911e-05	171.005	711.462	10016.5	9839.48	6904.04	5967.54	4194.46	5083.41	3783.98	4970.99	4696.79	13283.8	18034.1	12319.3	13481.9	17829.3	22567.5	11652.3	11750	16453.43735	8123.95	10292.4	9054.93	7490.78	-
D-gluconate	4.16581	2.44853	0.010781	195.051	665.895	296066	70677.3	302893	21871.2	60200.8	90433.9	29864.3	82369.7	111499	154064	406903	178607	478674	471967	269330	83127.8	222187	344966.8599	99781.1	100864	110558	108052	-
Acetylcarnitine	1.02505	2.3953	0.0443731	204.124	642.141	15327.6	12389.9	12580.1	7411.84	21800.7	21270.9	6266.08	13895.2	18086.8	61915.6	26569	3827.55	37350.6	35921.3	16975.4	31298.6	88753.2	6451.794545	11175.6	10481.1	11843.5	12423.4	+
Tyramine	8.77446	2.37378	0.00234763	120.078	514.447	1.02983e+06	473982	752519	171895	602641	399271	216713	443809	873407	996346	1.93909e+06	907067	2.43582e+06	1.29961e+06	1.05131e+06	633410	1.41127e+06	1109665.45	521342	541029	575544	617203	+
L-Tyrosine	7.64954	2.36795	0.00101078	180.066	538.854	631578	273868	528571	153095	461371	284055	140280	301022	505176	596743	1.09121e+06	657460	1.46007e+06	1.19573e+06	917125	433053	674718	738452.7256	365720	395287	400985	413676	-
L-Phenylalanine	11.2758	2.3507	0.00345553	166.085	514.27	1.69714e+06	750832	1.26913e+06	290593	1.03018e+06	675416	368188	730004	1.46893e+06	1.69015e+06	3.24924e+06	1.58657e+06	4.21558e+06	2.1864e+06	1.91085e+06	1.02675e+06	1.67003e+06	1929209.547	867631	907090	976390	1.00402e+06	+
L-Histidine	1.93775	2.30173	0.000741291	154.061	719.699	46526.6	33323.7	36534.8	2123.92	31189.5	19819.1	1666.92	19217.4	40308.7	51581.8	56340.9	49459.9	80899.1	68157.9	56763.4	31129.5	47115.2	89586.16876	60568.3	69529.5	75039.6	78533.8	-
L-Pipecolic acid	6.74317	2.28887	0.000753357	130.084	1042.17	688345	211559	398586	120787	331460	201387	97707	203005	594141	570417	818476	560426	1.18988e+06	834296	632893	533126	770749	606102.2754	297777	256516	365517	350240	+
beta-Octylglucoside	1.15155	2.19484	0.00045175	369.103	515.664	18093.3	8393.18	14635.7	2110.67	12775.6	7751.24	2251.2	5974.68	19206.8	21468.4	27713.4	17006.2	21402.6	32078.5	22218.7	14440.9	23392.8	20430.90692	13280.3	11739.5	14763.4	10710.8	+
Pro-Ala	1.26373	2.16807	0.0105799	187.107	127.853	33654.4	10862.7	9281.74	3235	18648.2	12582.1	10950	14308	21705.7	32085	45037.2	22937.4	63619.7	36355.2	31589.1	5790.57	23269.3	32499.6728	13511.8	19617.3	20195.3	16119.7	+
Pro-Gln	2.59057	2.08183	0.00782639	304.152	886.645	145296	75147.2	93723	35149.9	115828	71034	39878	67438.4	1136.63	9939.74	159775	130286	249375	165624	163552	129175	177194	157090.3478	88613.3	89578.5	86247.2	90243.1	+
Arg-Phe	1.43513	2.05671	0.00409849	286.166	602.042	36485.8	13675.6	21154	7571.17	26959.9	12276.9	7751.03	13021.2	28362.9	27472.8	44372	29071.7	71340.3	37577.8	44588.1	24781.4	28527.3	36270.64055	16344.2	9069.45	21101.7	15243.7	+
Glutaric acid	4.36897	2.04854	0.00153171	131.034	689.118	369304	142236	209924	68099.6	174592	203833	56064.1	171361	114463	287006	444116	253724	501864	422305	320960	181294	386286	295492.992	308366	315792	304646	313303	-
Isobutyric acid	1.385	2.01871	0.00263583	87.0443	689.132	37524.9	14446.6	21442.9	7065.51	18170.2	21969.8	5684.09	17469.9	13524.6	26257.5	44633.5	25027.5	56523	43965.7	34255.6	19267.1	37829.9	29780.12207	29958.3	30659.4	31197.4	31610.8	-
L-Leucine	16.1223	2.01059	0.00346035	130.087	466.976	4.34707e+06	1.49275e+06	3.34468e+06	538324	3.03991e+06	1.34306e+06	682042	1.63098e+06	3.98267e+06	4.09835e+06	5.58542e+06	2.66555e+06	6.97498e+06	5.61247e+06	4.65842e+06	2.57195e+06	4.46031e+06	4391624.103	1.8327e+06	1.97999e+06	2.13702e+06	3.13793e+06	-
D-Maltose	1.26153	2.00897	0.0473351	341.107	717.613	24993.1	12188.2	27933	5696.95	11940.2	30062.9	9719.35	28906.5	26617.9	24599.4	47801.2	42455.4	26217.2	41338.6	92444.4	2913.96	19398.6	60544.15717	24855.8	24821.6	44586.5	24869.8	-
trans-cinnamate	2.18862	1.94847	0.00408834	147.044	456.64	88545.8	44241.2	49937.3	16970	54286.1	37408.5	18551	31985	66953.8	66882.6	120707	67617.9	141500	115600	86115.6	43979.8	76952.5	77334.07313	42045.3	47966.7	42295	59171.6	-
D-4-Hydroxyphenylglycine	1.29236	1.93698	0.00531048	168.066	753.338	37306.5	10642.5	22735.1	3876.85	11520.6	10993.3	4970.78	17291.1	28000.9	15125.8	40834.6	30434.6	43598.9	35462.4	39268.8	25875.3	27894.1	26895.55207	13124.5	13130.4	14813.9	17189.3	+
N-Acetyl-L-alanine	2.04816	1.92075	0.000953547	130.05	446.694	82402.1	29635.8	28161.4	31057.5	53495.1	28000.4	24267.9	30584.5	53645.5	71704.5	84527.9	61148.7	92918.2	101972	86942.1	37542.7	88181.2	68933.97633	47048.4	43773.5	43238.7	50262.7	-
L-Threonine	4.89226	1.89041	0.0026121	118.05	635.857	459058	196919	312978	96185.3	252281	180229	90689.3	182964	342220	340996	510407	364330	705022	523914	431527	252443	425015	441782.9646	228836	231538	238164	241084	-
DL-lactate	3.29655	1.89022	0.00997939	89.0237	392.894	270546	73289.3	72934	152778	218270	70558	110707	74614.4	105017	126863	190908	143989	292919	384825	324784	226451	315261	165317.9022	180047	188778	170343	175320	-
N2-Acetyl-L-ornithine	11.8402	1.88897	0.000122397	175.108	1023.85	2.41211e+06	1.22468e+06	1.66753e+06	721235	1.45058e+06	1.16463e+06	781287	1.15806e+06	1.71517e+06	2.19711e+06	2.84267e+06	2.01913e+06	3.56233e+06	2.79614e+06	2.54252e+06	1.90802e+06	2.7089e+06	2648541.247	1.42288e+06	1.12524e+06	1.55022e+06	1.66083e+06	+
L-Valine	6.00865	1.86597	0.000182994	118.084	597.201	589030	335545	460873	147465	551765	296701	152664	265488	529959	669989	646514	694597	887692	810624	620708	559018	723283	600293.7609	438731	464949	478820	342137	+
D-Proline	6.7799	1.80847	0.00158948	114.055	561.467	890346	431660	646457	239596	559421	399743	217617	373905	727920	737087	1.04644e+06	811780	1.29368e+06	1.04569e+06	842143	490399	938636	908136.3308	542960	566906	561047	572460	-
Argininosuccinic acid	2.02737	1.77801	0.00183279	289.115	854.8	96561	49602.8	64789.9	24758.3	56498.6	36970.2	25113.4	43437.9	65817.4	91894.3	107317	83629.8	92725.3	110311	102907	36256.7	109893	89261.64205	57419.6	62007.5	58876.1	59444.4	-
2'-Deoxycytidine 5'-monophosphate (dCMP)	1.03573	1.75077	0.0247434	306.049	793.314	30521.4	10471.8	30342.1	8217.47	9581.01	15532.2	11420.3	10026.1	13044.5	10293.6	24095.9	26691.1	32168.4	36875.7	40986.7	10608.9	36463.8	25447.47972	17710	17834.1	18192	18897.1	-
Eicosapentaenoic acid	2.98984	1.73694	0.0146699	301.216	84.8355	191603	111546	91324.2	59197.9	122067	157148	104970	155666	119271	48786.2	274571	162906	160393	242199	315881	141392	262320	324405.2747	157528	174038	168019	157578	-
Adrenic Acid	3.09889	1.73293	0.00496362	331.261	65.089	256737	111808	152198	56025.3	114302	174242	89360.6	106596	139047	171372	225921	154343	194454	321479	325337	146396	266234	274524.8414	154810	167901	172712	163122	-
2'-Deoxyadenosine 5'-monophosphate (dAMP)	1.26185	1.70283	0.0385141	330.059	751.852	59192.8	11087.5	45006.2	10061	17994	24842.8	12913.2	15478.9	19046.4	17790.2	39711.4	53055.5	39291	53217.8	62962.5	24006.8	45542.6	31590.7761	30991	27647.5	32131.6	29912.7	-
DL-Serine	3.56525	1.70182	0.00464363	104.034	678.821	309593	135899	238496	65961.7	182173	139735	58559.2	121475	240755	238039	315488	238437	381372	339968	282883	160549	303944	279542.1533	179364	175907	178725	179137	-
Glycine	1.4864	1.69581	0.00239981	74.0241	678.829	51563	24153.3	39479.8	14091.9	31901.1	25797	12393.8	19819.1	38422.9	39058.1	54800.4	44455.5	62641.3	58144.6	49073.6	27967.8	52106.8	48629.17748	29344.5	31124.1	33225.4	31851	-
Dihydrothymine	2.38804	1.68735	0.00219227	127.05	675.626	125419	72409.4	98341.6	30249.9	84268.4	63312.4	29256.5	59457.7	114554	114801	141534	117566	170830	152064	125917	80155.4	118056	121864.3024	85327	86469.1	83003.6	91672.2	-
L-Glutamine	6.89403	1.66552	0.00297548	145.061	675.471	1.11441e+06	673648	905088	237732	769978	568272	255385	439471	969297	983114	1.17519e+06	1.05227e+06	1.46001e+06	1.29091e+06	1.12523e+06	696863	1.00942e+06	1089004.256	769502	755197	756937	797275	-
2'-Deoxyguanosine 5'-monophosphate (dGMP)	1.29135	1.65099	0.041358	346.054	809.19	67026.7	11658.4	51963.3	10530.3	20475.1	26126.5	12548.9	13572.2	24973.2	21075.1	44718.7	46322.6	51840.8	54602.6	54854.9	29836.1	54876.2	36251.70643	24081.4	26483.4	25514	28450.8	-
Lys-Gly	1.89428	1.6339	0.0133058	203.128	71.888	93180.9	56112.4	65493.7	18440.3	70241.7	49588.3	933.3	59552.9	73905.8	80872.7	87388.3	86996.9	146800	88351.6	82408.3	58065.2	80822.5	84736.26	64098.8	70409.5	67227	71071.7	+
Deoxyadenosine	1.17194	1.62373	0.0271884	252.109	280.798	46867.3	17775.9	52956.8	20859.8	20857	32496.7	17286.7	29062.3	26314.5	26809.8	33209.5	33531.3	70359.8	46953.3	53459.6	78581.1	29144.5	57390.08282	25650	27361.4	28461.3	30189.6	+
5-Oxo-ETE	2.7427	1.59914	0.00808336	317.211	74.5635	258303	108288	92269.4	89926.4	143988	174403	142072	144524	129273	180739	275760	212959	146662	225008	277943	123843	300983	307873.0243	193086	196090	196026	192136	-
D-Ribose 5-phosphate	2.04801	1.56928	0.00907644	289.033	836.587	104157	65323.5	111420	65873.4	30514	102930	60474.1	98258.6	137134	116047	148963	169683	87415.7	153357	177299	71587.8	128464	165074.3259	84410.7	84083.2	88353.1	86798.1	-
(4Z,7Z,10Z,13Z,16Z,19Z)-4,7,10,13,1 6,19-Docosahexaenoic acid	3.9422	1.55474	0.00591236	327.232	84.464	517235	284959	252768	164406	309150	361246	247540	343992	331759	377289	443711	347597	400183	679396	612564	337519	550941	624358.5012	355954	394877	369197	386759	-
.beta.-Homoproline	2.00841	1.54073	0.000374134	130.087	533.334	100249	70542.1	90494.5	41493.9	81712.7	61013.6	44815.8	57944.2	96835	104264	118885	96613.8	133672	102794	101206	129457	96713.4	110322.2075	71636.2	71024	80672.6	76352.9	+
N6-Acetyl-L-lysine	2.62293	1.53175	0.00154875	187.108	636.673	210668	114280	136167	119246	149504	76805.2	66439.2	101389	170172	188832	206826	172296	227025	211582	226505	146485	205987	167810.9314	103652	108270	109438	112279	-
Lys-Ser	1.49	1.51184	0.0127737	275.171	907.4	71394.5	38960.7	29762.6	22598.4	63406.6	29388.8	24473.8	42203.3	84437.9	68002.8	79986.8	57886	87192.5	69663.8	67767.8	58072.7	70347.7	55833.83667	38518.8	39387.5	42032.4	42864.8	+
Pro-Asp	3.95863	1.50914	0.00528054	291.12	914.226	508492	385121	380711	170094	298953	257699	201890	315412	391180	493367	533924	442166	473770	606197	555032	231523	584207	470748.1861	313248	311026	1725.59	329244	+
Glycocholic acid	1.18302	1.50394	0.00170835	464.311	310.89	48458.1	28178.2	34780.5	20283.3	34156.5	27116.2	17557.5	20430.2	27282	37589.8	38234.9	46193.2	35886.2	51911.4	43427.2	42841	38178.4	54120.25703	37029.4	33417	39038.7	36387.6	-
Arachidonic Acid (peroxide free)	7.78501	1.49153	0.010506	303.232	67.572	2.36612e+06	1.0679e+06	1.20664e+06	601127	1.4897e+06	1.76214e+06	1.21693e+06	1.02226e+06	1.50398e+06	1.71725e+06	1.93011e+06	1.56528e+06	1.89726e+06	2.80408e+06	2.40471e+06	1.28898e+06	2.33391e+06	2309927.697	1.48964e+06	1.55514e+06	1.61211e+06	1.52141e+06	-
3-Methoxy-4-Hydroxyphenylglycol Sulfate	1.39109	1.47038	0.00593751	263.022	60.1235	68678	61873.2	60452.2	35727.2	62511.8	59095	40531.7	43923.6	54092.9	70463.4	113709	42338.9	75853.3	75308.8	77784.5	64738.1	93046.5	102666.486	93535.7	84013.8	90305.3	102911	-
L-Alanine	4.2087	1.45805	0.00328155	88.0398	625.043	590115	325111	460282	256887	440168	325105	232344	318047	496955	484065	601689	531670	667187	672085	565786	366619	592229	541689.4014	412567	415482	420533	410738	-
NG,NG-dimethyl-L-arginine(ADMA)	5.13153	1.44531	0.0233131	203.149	993.892	847950	663279	901387	249331	586642	534350	341176	458536	657653	717285	923613	780474	1.27761e+06	910226	796908	425962	896382	845411.678	593436	579868	541909	588099	+
Citraconic acid	2.7939	1.44065	0.0228205	129.019	700.174	391262	160822	166466	243085	327619	176096	228187	186292	217782	226712	370075	227318	373933	439627	377204	264531	480696	261816.3947	272524	287265	275320	276119	-
(S)-2-Hydroxyglutarate	4.96033	1.41599	0.0241726	147.029	700.174	1.30665e+06	542409	571582	820625	1.15717e+06	596526	791746	651583	752377	806135	1.19374e+06	793818	1.29385e+06	1.48607e+06	1.27981e+06	870451	1.56755e+06	890509.4132	953497	950746	958053	971026	-
Linoleic acid	2.99285	1.3501	0.0368778	279.232	70.8325	590737	414042	343805	272217	371690	320532	432167	329695	409098	413479	600190	814196	421304	548361	407129	494002	673538	331507.1964	504081	463219	519804	505348	-
Stearidonic Acid	1.58623	1.32276	0.00945325	275.201	71.451	135988	89684.5	97794.7	78629.3	123599	108202	111246	133999	131797	145983	169460	151323	152044	135629	133686	84951.8	194979	169174.7842	183277	177164	181499	179027	-
Maleic acid	1.95415	1.27404	0.0016113	115.003	719.729	239632	171265	193960	140241	177282	155596	149056	174218	183078	216646	239559	209055	224190	252036	236722	171429	247783	221084.7017	170559	173978	169828	188280	-
1-Palmitoyl-2-hydroxy-sn-glycero-3-phosphoethanolamine	1.10657	1.27242	0.00300535	454.287	380.348	62491.7	71190.3	57577.6	46550.4	49945.4	63739.3	46730.5	59589.6	50206.3	64090.9	72107.8	75109.3	54644.9	74750	85195.5	65375.6	69130.4	86010.55638	45004.8	53251.4	55157	56897	+
1-Palmitoyl-sn-glycero-3-phosphocholine	4.27851	1.25546	0.00132113	496.334	371.392	1.03403e+06	936298	843562	647254	715384	909845	694955	828399	794616	876452	1.01459e+06	1.04206e+06	905805	1.13392e+06	1.14773e+06	973613	1.03472e+06	1166955.906	753891	740570	743259	770767	+
D-Lyxose	1.7088	1.24298	0.0440248	149.045	265.421	280747	197013	232432	147289	236980	272627	153407	220100	183142	235753	275814	202178	281906	318022	329345	170370	299691	278078.827	157331	153428	163282	159351	-
Oleic acid	1.14517	1.23272	0.0205972	281.248	308.911	100065	79781.7	70487.3	73608.8	86389.8	76299.1	90918.6	88827.6	62697.3	91063.8	109750	118506	94064.3	100744	131952	69616.8	82554.6	100496.6016	146465	134540	135043	125367	-
L-Malic acid	2.81324	1.14017	0.0169826	133.014	719.63	1.25143e+06	998939	1.08673e+06	883220	1.0435e+06	927632	888063	1.0259e+06	1.04342e+06	1.16286e+06	1.20299e+06	1.08882e+06	1.06005e+06	1.30213e+06	1.20073e+06	978551	1.32612e+06	1109015.036	980107	1.01543e+06	967615	1.0251e+06	-
Acetyl phosphate	3.42926	0.795737	7.94186e-05	176.936	817.008	360743	365691	324050	398589	350250	378256	399468	338743	304591	289140	260101	325076	245812	283307	291198	323858	274564	269519.6044	351883	354685	351723	335814	-
Glutathione disulfide	2.88222	0.777336	0.0162268	613.162	974.715	544751	337697	546948	306205	576603	417371	462757	410193	346958	400003	355003	324997	299762	393840	326405	292237	292824	385005.9527	329883	341192	349428	363403	+
1-Oleoyl-sn-glycero-3-phosphocholine	1.66279	0.750137	0.0287486	582.375	498.055	119325	81841.2	68703.8	137536	134357	119383	173460	104213	93107.4	95958.7	95192.4	95131.8	74391.4	90695	105461	52946.4	90338.5	73971.06783	107529	112597	109819	115507	+
Succinate	2.54324	0.746314	0.00698509	117.019	692.239	165642	143345	155358	144750	126054	204365	153540	224326	149575	129607	141041	134997	108550	111733	112346	67328.8	144934	144273.0721	136370	133572	138770	139536	-
3-Aminopropanesulphonic Acid	1.12853	0.639848	0.00824472	138.021	194.56	25406.9	21749.3	37111.6	24768.5	40553.8	20089	43215.5	31025.8	33456.3	15790.1	24226.4	26743.8	14386	7039.88	19675.9	22107.8	31032.9	16476.10213	29861.5	6428.68	39162.2	5612.98	-
Uridine diphosphate glucose(UDP-Glucose)	1.70067	0.610994	0.00259009	565.047	801.17	51862.6	40727.9	51232.6	42730.2	45409.3	76959.4	41400	49252	48128.9	31325.3	26830	9619.63	31784.6	44769.6	40228.5	21840.3	46020.9	21124.62	36111.6	34384.8	37593.8	38480.5	-
1-Stearoyl-2-arachidonoyl-sn-glycerol	1.28402	0.609049	0.0288403	627.534	364.771	33778	31655	11515.2	69336.1	42768.4	32034.7	42894.2	48303.3	26044.4	18338.5	25464.5	17359.2	10102	28954.4	23477	25852.7	40513.5	15997.365	41088.9	32988.2	29817.1	37183.8	+
Thioetheramide-PC	7.82232	0.58808	0.0385402	758.576	142.212	1.15215e+06	2.21741e+06	1.1371e+06	1.94547e+06	4.01613e+06	2.68641e+06	1.36073e+06	2.03085e+06	2.56839e+06	444111	1.69459e+06	1.25779e+06	465416	1.70152e+06	2.14549e+06	526080	2.23712e+06	768832.1499	3.09665e+06	838911	5.16517e+06	806615	+
2-Methoxybenzoic acid	3.28537	0.576427	0.000538753	152.046	522.314	269701	317179	280996	322380	228369	234556	320783	291307	260489	181881	167292	231625	199293	44667.2	65830.8	275720	170992	118615.5361	200839	196230	189119	203169	+
Azelaic acid	1.25946	0.574172	0.00832568	169.086	74.142	19087.8	29203.8	20338.2	43088.4	25673.7	19055.5	38781.1	27075.5	13832	14392	15264.1	14657.4	1002.45	19176.6	18276.8	19447.8	16357.8	17007.61542	14633.5	14733.7	20972.4	16733.7	-
1-Palmitoyl-2-oleoyl-phosphatidylglycerol	2.44803	0.561987	0.00429285	747.516	72.182	91410.5	98193.2	37946.8	141221	97149.9	81845.3	136144	126282	61168	54578.7	45821.4	48095.2	25043.5	59766	76334.3	52361.4	82152	45540.50991	73844.9	67664.5	66310.3	73990.8	-
1-Stearoyl-2-oleoyl-sn-glycerol 3-phosphocholine (SOPC)	2.04313	0.558305	0.0160942	787.613	308.376	77967.4	70204.6	17696.6	125198	90185.3	64794.6	152142	101326	55020.9	46769.9	46135.4	39390.4	21258.8	51240.6	47728.2	60349	61657.2	46731.10498	76512.5	74960	72491.4	78604.4	+
1,2-dioleoyl-sn-glycero-3-phosphatidylcholine	2.97447	0.545044	0.0157799	786.609	308.445	166496	136682	32280.2	257356	191855	128382	304847	213654	117975	97277.7	93152.2	84558.7	40521.9	111412	97467.4	132850	133286	54034.49657	145840	161952	195094	175495	+
PC(16:0/16:0)	3.54134	0.525958	0.00156058	775.606	401.492	214654	301418	120588	347976	282481	273241	291850	251813	174970	55096.5	152754	60000.8	124377	166001	188031	220633	168028	53213.25944	84763	90847.9	83730.1	235253	+
Glutathione	1.39029	0.471593	9.60753e-05	306.076	862.422	24782.8	24213.6	15349.5	28679	18202.1	31370.1	25750.2	31554.8	23697.5	15638.1	15688	20275.4	3223.41	7346.66	12749.1	6818.49	13763.1	9945.693333	19247.4	19820.8	18281.4	17336.9	-
Guanosine	3.57174	0.446991	0.000297803	282.083	480.558	127086	210286	143400	211126	128017	132157	223622	198600	133855	97418.9	60548.2	114035	75385.5	19370.4	32233.1	158545	75047.3	41545.2739	122643	126791	127474	128320	-
L-homocysteic acid	2.18354	0.438065	0.00952536	182.012	419.281	32685.5	64231.6	34255.8	98121.7	25011.5	88412	127252	74405.3	45006.4	19733	18363	21738.1	15550	27130.4	37352.1	26412.2	62777.6	29130.85219	39468.7	38636.5	39694.9	41171.5	-
Hypoxanthine	7.4394	0.175708	0.0482306	137.043	433.13	93346.7	912829	178482	2.14531e+06	99273.1	136981	1.48975e+06	636894	190543	61143.3	54283.2	129844	52275.5	33675.5	36492.8	580412	46502.6	39134.925	472470	498983	501053	509128	+
