# Supplementary material for: Temperature induces metabolic reprogramming in fish during bacterial infection
Source: Front Immunol. 2022 Sep 15;13:1010948. doi: 10.3389/fimmu.2022.1010948 (PMC9520329; doi:10.3389/fimmu.2022.1010948)
Supplement: Supplementary file 3 [file Table_2.xlsx]

## Sheet: Table S2 HI-HC
Metabolites	VIP	Fold change	p-value	m/z	rt(s)	H-CO-1	H-CO-2	H-CO-3	H-CO-4	H-CO-5	H-CO-6	H-CO-7	H-CO-8	H-CO-9	H-ET-1	H-ET-2	H-ET-3	H-ET-4	H-ET-5	H-ET-6	H-ET-7	H-ET-8	H-ET-9	QC-1	QC-2	QC-3	QC-4	ESI mode
DL-2-Aminoadipic acid	1.82849	26.0284	4.89442e-08	144.064	798.115	1143.18	909.472	1239.79	1349.98	1251.74	1088.64	1315.8	789.52	1253.18	32361.1	42510.8	17707.9	25114.2	34780.2	26934.8	20117.5	26644.8	42995.7	6501.63	6573.15	6957.69	6849.33	+
L-Anserine	4.29785	8.54195	4.75474e-07	241.129	819.699	22217.2	12204.3	19426.8	35403.3	15258	28957.3	19370.8	11616.1	14744.1	208721	98831.6	245753	88627.8	167024	156151	227181	138581	199829	27567	30183	29819	30029	+
Maltotriose	1.9108	7.44722	0.0123027	522.203	895.641	3071.61	5527.2	2968.55	25762.3	7037.73	2728.67	9775.64	1726.83	1346.33	7366.04	46020.7	112661	88813.8	15062.7	5886.64	42445.6	115710	12456.6	28815.4	29252.3	29334.8	28851.5	+
3,4-Dihydroxybenzoate (Protocatechuic acid)	1.94654	7.22242	3.53516e-09	153.016	689.082	4659.34	3422.74	4403.93	10273.9	8318.52	7695.14	5627.41	1750.39	2040.07	36557.9	30610.7	34631.2	32860.6	43430.8	37269.1	35385.9	58045.6	39267.2	11905.2	11955.3	12062.7	13776.7	-
Glutaric acid	8.9922	6.41886	6.95546e-11	131.034	689.118	119651	87458.6	103456	218246	187040	179636	163601	49369.4	42424.8	759939	869815	755296	756457	721638	652308	885458	1.03771e+06	948731	308366	315792	304646	313303	-
Isobutyric acid	2.80035	6.05441	8.19466e-10	87.0443	689.132	12651	9337.96	10630	22907.8	19838.1	17905.9	17461.5	5043.19	4286.44	74123.2	83926.2	69985.7	73075.9	70373.2	62592.2	89136.3	105756	97935.3	29958.3	30659.4	31197.4	31610.8	-
L-Saccharopine	1.172	4.15648	1.69848e-06	275.124	819.47	4299.8	6267.52	4063.44	4562.93	3697.55	4141.46	4207.39	2663.3	2274.09	15681	14901.9	10433.8	11250.2	19111.2	13795.4	22017.6	17017.5	26162.1	6913.78	6297.64	6011.81	6371.97	-
Dimethyl sulfone	3.24386	3.88567	2.02475e-06	226.977	725.397	26329.3	18607.2	33476.6	26045.2	47188.7	34525.6	20280.4	22103.5	26106.3	136147	46462	88613.6	91417.1	136181	127469	117534	151673	94039.4	20997.3	22218.6	21765.2	25328.5	+
Citraconic acid	1.83467	2.50194	0.00912436	129.019	654.357	44837.7	10887.9	12968.3	23766.6	25823.5	33328.8	62437	6047.65	5093.08	45942.8	103300	37591.9	21574.1	58638.3	57763.7	44407.5	125462	68731.9	27874.4	29313.9	29587.3	30599.6	-
D-Maltose	1.45235	2.43667	0.00818394	341.107	717.613	10305.5	12368.8	6692.93	28003.9	16773.6	11167.4	44632.3	2723.17	4543.88	31103.5	39158.5	38046.4	58870.3	27805.1	14830	40218.8	66792.5	17514	24855.8	24821.6	44586.5	24869.8	-
L-Sorbose	1.38378	2.42333	0.00187964	161.045	715.988	13279	19885.4	12079.2	18706.1	5710.81	20309.3	19790.8	10493.2	11981.3	18470.6	51163.3	29632.5	62095.3	23016.7	19693.1	49637.7	42701.8	24037.6	23112.1	34557.9	32990	24351.9	-
5'-O-methylthymidine	1.28755	2.30123	0.00277102	323.054	790.786	8786.06	1385.57	5349.71	26522.7	16712.3	14934.6	16924.3	841.339	3609.69	21911.7	31006.7	27904.1	17253.2	18878.3	12967.3	23698	38594.9	26555.1	13390.6	14224.5	13179.2	13712.1	+
3-Methoxy-4-Hydroxyphenylglycol Sulfate	3.81425	2.29105	0.00978958	263.022	60.1235	164403	74122.8	90901.9	86371.7	103631	323993	92408.1	106351	71263.3	218287	157603	206995	144112	338666	294734	215825	372434	602306	93535.7	84013.8	90305.3	102911	-
Stearidonic Acid	4.38261	2.25822	7.18005e-07	275.201	71.451	124483	95432.1	87083.2	162226	153981	148214	160515	81408.1	148771	272019	286626	320058	205884	296319	356051	238124	277309	371911	183277	177164	181499	179027	-
Oleic acid	5.65487	2.22035	9.85437e-07	281.248	85.112	183092	192253	190711	316408	278695	229326	235772	123874	230929	419941	450802	696332	445343	422713	462335	457068	566285	477830	239728	268167	258144	262872	-
Thymidine	1.65317	2.12385	0.0275824	241.082	162.274	23592.1	7371.58	19144.8	71712.5	8624.72	34987.7	37652.7	7162.54	39111.7	72337.1	60577.3	76844.1	23641	32478.8	36199.4	66716.8	127453	33356.5	25322.4	25962	29725.1	31339.1	-
Glycerol 3-phosphate	1.17677	2.10337	0.000795088	171.006	777.84	12557.8	14939.3	15349.6	9964.18	18761.3	8369.54	6025.4	16095.4	9563.05	26385.7	29036.6	29085.6	32844.3	19854.6	21066.7	21235.3	43399.7	11880.9	16999.2	15147	15481.8	15708.1	-
2-Methylbutyroylcarnitine	2.21362	2.1019	0.000944615	246.168	486.201	41316.3	45824.7	51140.7	49006.7	51522.7	30275.4	28752.4	41270.8	15902	88249.1	70777.4	52801.8	56404.9	139677	94909.7	68615.9	117008	57755	53572.6	52677	62684.6	53085.4	+
Eicosapentaenoic acid	3.73344	2.05515	0.00129514	301.216	84.8355	111305	112484	66750.9	189367	140450	104973	211427	83410.3	124826	292955	290610	361525	214466	136031	176869	170126	304900	405655	157528	174038	168019	157578	-
2'-Deoxyadenosine 5'-monophosphate (dAMP)	1.43947	2.00323	0.00567602	330.059	751.852	15406	7494.3	11252.3	38603.1	31198.3	23681	32568.4	3555.54	8473.54	36500.1	57301.1	40029.1	27533.5	28976.2	20541.1	40876.8	58477.6	34786.1	30991	27647.5	32131.6	29912.7	-
Deoxythymidine 5'-phosphate (dTMP)	2.78473	1.97091	0.0362508	321.048	729.272	52916.9	11965.1	24545.1	206021	111845	114860	167752	2284.72	17507.7	140434	223652	141012	88384.1	94506.9	63179.2	170214	257608	219759	114387	114581	117640	124024	-
(4Z,7Z,10Z,13Z,16Z,19Z)-4,7,10,13,1 6,19-Docosahexaenoic acid	5.58949	1.96007	0.00102837	327.232	84.464	234705	262696	199337	392831	384582	286877	449096	189011	356315	671630	587508	821238	480969	466123	360237	345785	862793	804595	355954	394877	369197	386759	-
2-Ethoxyethanol	1.00067	1.95239	0.00370649	151.1	60.308	9338.3	7767.21	8431.78	6381.72	13146.8	4332.23	17834.7	12499.7	12498.5	17020.3	26266.1	7996.93	26920.2	11493.8	23713.2	27639.6	25591.9	13428.8	20372.7	5584.29	3213.32	23846.4	+
N-Acetyl-DL-methionine	1.81764	1.88906	0.0461519	190.053	344.352	32848.8	18825.8	14803.7	29528	41477.1	67535.8	102115	4617.07	4283.39	26993.7	113147	62934.7	74501.3	108252	33205	63312.9	57644.8	57016.9	32895.8	35345.5	33345.9	39043.9	-
13(S)-HODE	3.92365	1.86287	0.000161884	295.227	74.822	136559	150494	295848	157336	129931	209721	118899	115819	129983	263797	282171	341125	307785	251712	375129	389559	284816	194992	154387	158150	168079	156647	-
5-Oxo-ETE	3.79722	1.85515	1.60591e-05	317.211	74.5635	103415	113794	74341	166580	191759	143935	178728	109637	132946	231310	228905	262176	239585	214852	214431	225547	304203	333250	193086	196090	196026	192136	-
2-Oxoadipic acid	10.231	1.8282	7.76697e-07	141.016	666.689	1.00866e+06	905665	1.16512e+06	985977	1.31391e+06	1.17868e+06	899985	944012	1.03797e+06	2.24083e+06	1.34746e+06	1.68156e+06	1.76627e+06	2.14498e+06	2.10614e+06	1.90062e+06	2.27087e+06	1.79941e+06	1.0839e+06	1.05e+06	1.05677e+06	1.0938e+06	-
Deoxyinosine	1.09093	1.81216	0.00706462	235.085	61.1235	5970.45	13941	17251	11910.1	19417.8	8582.41	12884.7	15434.6	11491.1	31360.4	11033.7	30488.3	33431.5	13289.8	26735.6	33720.8	14932.5	16818.5	19945.9	25723.9	25656.9	12512.2	+
Deoxyguanosine	1.92972	1.7985	0.0208764	266.089	406.423	40380.5	19702.6	33253.5	100036	61377.2	55425.7	66655.4	9534.55	18448.2	88350.3	89727.7	85802.9	47501.5	68564.6	29570.3	90679.2	138136	89725.1	52853.1	52219.7	53583.3	58185.1	-
Linoleic acid	5.86687	1.78547	2.84802e-05	279.232	70.8325	364431	236717	375408	427118	329883	565768	325314	311011	362408	551513	572799	614370	571051	590711	808184	870207	576138	733597	504081	463219	519804	505348	-
DL-lactate	3.33017	1.733	0.0187832	89.0237	392.894	206626	73194	34284.9	95306.9	287491	217323	236139	80984.3	42965.4	106893	316500	196764	261532	314805	205195	258508	330758	217428	180047	188778	170343	175320	-
Palmitic acid	3.15307	1.72687	1.05707e-05	255.232	308.699	105745	108448	111263	116309	92671	131238	164365	91695.1	90793.2	161494	246527	233025	152699	200265	169869	189936	199627	195065	174072	161716	184931	164339	-
Alpha-D-Glucose	2.62326	1.72479	0.00724151	179.056	544.578	54958.6	92299.5	97991.7	157790	130935	69310.6	120947	42881	48269.4	164200	198489	117212	162989	132349	64373.2	178585	239457	148708	79400.6	93728.6	84343	88857.3	-
Uracil	7.91722	1.71707	0.0100792	111.019	143.324	508302	661497	1.50783e+06	990626	1.54656e+06	706084	823776	751575	438288	1.49519e+06	1.79704e+06	1.78158e+06	1.72227e+06	2.01027e+06	562116	1.65462e+06	1.86684e+06	734201	630208	599993	623491	1.23975e+06	-
2'-Deoxycytidine 5'-monophosphate (dCMP)	1.01737	1.69959	0.0131532	306.049	793.314	10767.3	8344.44	9701.79	23894.5	20986.2	17276.6	19484.6	3510.62	6905.87	24502.2	34216	26082.4	17259	16804.3	11790.1	22540.4	31489.3	20749.5	17710	17834.1	18192	18897.1	-
2'-Deoxyguanosine 5'-monophosphate (dGMP)	1.2921	1.69141	0.0341482	346.054	809.19	20415	6615.43	10727.5	45537.9	33170.4	28427	36496.1	1785.54	9144.78	38765	43216.1	31503.7	25616.4	25460.1	19423.2	39426.3	54910.3	46969.5	24081.4	26483.4	25514	28450.8	-
Adrenic Acid	3.66512	1.6906	0.00202443	331.261	65.089	119616	111403	97335.8	238566	185470	174173	254788	84251.1	143860	254048	229185	265356	253355	244458	180256	220309	371371	364504	154810	167901	172712	163122	-
cis-9-Palmitoleic acid	10.2365	1.67955	6.03459e-06	253.217	71.651	1.03169e+06	945676	1.42742e+06	1.34835e+06	1.32806e+06	1.58912e+06	1.2302e+06	963491	1.27948e+06	1.57973e+06	2.03034e+06	2.04548e+06	2.07211e+06	2.42132e+06	2.65346e+06	2.02826e+06	2.09013e+06	1.79525e+06	1.39472e+06	1.35451e+06	1.46941e+06	1.34338e+06	-
Arachidonic Acid (peroxide free)	4.15794	1.65885	0.000105416	327.222	72.656	132799	129087	116309	261240	218972	161724	248474	177878	198299	306970	249885	343950	315816	277100	232534	279209	362614	360362	199794	225906	208270	206497	+
1-Oleoyl-L-.alpha.-lysophosphatidic acid	1.06602	1.60035	0.0163103	495.273	293.689	23802.6	12136.3	25679.9	11028.2	19142.6	37039.1	17203.6	4274.43	12185	18683.1	30932.1	26716.5	41870.7	20584.3	36148.5	26774.3	30659.8	27674.2	5746.71	17308.7	10562.1	15465.5	-
N-Acetyl-L-alanine	3.37767	1.58943	0.0011425	132.066	713.588	152068	3387.51	135874	174279	212617	194940	139086	140170	133685	195398	203784	194129	228465	243898	234935	258703	243954	240910	118407	106260	129753	128838	+
Deoxyadenosine	1.35102	1.58389	0.0405907	252.109	280.798	18962	13849.2	21500.7	43334.8	29039.5	26575.9	41332.9	21980.3	67106	33178	62592.5	61077.1	35281.7	57136.5	30737.6	57453.6	82301.6	29561.6	25650	27361.4	28461.3	30189.6	+
Thymine	2.85909	1.5791	0.0309295	125.035	105.407	98967.1	136143	242208	299901	155659	178530	116921	44695.7	73420.6	338840	243470	261903	180154	248372	122911	189666	347829	193022	180601	136170	182634	135258	-
2E-Eicosenoic acid	5.38412	1.56206	3.16203e-05	309.279	66.3135	444391	489138	538220	375296	414012	301587	318331	578500	519145	521606	635130	800318	724581	622920	767946	717104	747918	677322	406140	422441	460037	429140	-
20-Hydroxyarachidonic acid	1.17012	1.5546	0.000148225	362.262	51.818	19088.7	17213.6	12417.5	21543.5	13421	13918.7	20106.8	12953.2	17680.8	26114.6	25202.4	29455.9	23045.6	19515.5	20725.5	25895.6	33993.6	26666.9	17441.4	16168.2	18731.3	17139.5	+
Erucic acid	5.57499	1.5052	0.00222562	337.31	64.4425	524714	711752	552960	466582	441132	371116	316273	785568	842924	595670	874768	956068	1.00397e+06	666958	905814	725605	896197	920554	583548	579868	596537	573641	-
15-Deoxy-delta-12,14-PGJ2	1.53943	1.47567	0.00915004	339.185	74.798	23690.2	40452.3	25313.6	36829	61618.1	46584.2	49821.1	43307.9	45972.7	47188.5	57145.7	86104.8	75655.6	43691.7	61615.7	75325.3	65773	38794.8	47178.5	47029.9	44728.4	47362.2	+
Creatine	3.53113	1.4272	0.0384985	114.063	335.655	188932	137142	158339	368446	293783	303045	234398	103274	103770	231553	266795	288056	274827	312168	207328	354146	452498	311646	125326	134211	147529	147039	+
Ile-Val	1.2075	1.39385	0.00466459	297.124	69.536	21009.5	29906.2	36466.1	26580.1	25289.6	27587.2	17659.5	29750.1	22157.8	35885.5	37586.7	40470	37324.9	28864.8	37185.2	41312.4	48882.5	22003	19766.9	21904.9	18854.5	20563.2	+
Pseudouridine	1.68556	1.37063	0.0435688	243.062	427.403	65837.9	80560.4	75112.2	92325.5	92771.4	72723.7	85617.4	47691.6	25803.2	71601.9	118348	73580.1	86555.2	86885.1	72006.7	157182	116285	92624.3	51632.7	54463.9	54853.8	54896.6	-
16-Hydroxypalmitic acid	1.35772	1.14443	0.0389813	339.185	53.866	51598.8	62312.4	54833.9	65226.3	81441.9	60353.1	70538.4	65080.4	66972.6	70875.8	62672.7	81770	73245.1	70239.6	62213.6	71267.9	88255.6	81350.7	60267	60296.1	57830.8	61833.2	+
Acetyl phosphate	1.86231	0.8351	0.00299269	176.936	817.008	323069	414468	334236	329505	339833	338267	307783	379412	345759	295208	321078	311438	302274	245286	324506	266999	313166	219153	351883	354685	351723	335814	-
1-Stearoyl-2-hydroxy-sn-glycero-3-phosphocholine	1.30798	0.781946	0.00124518	524.373	398.174	183700	260984	193942	224079	199307	191025	239193	227380	188488	149283	203540	168393	185760	191421	150632	146919	159937	136146	225290	228871	230696	250378	+
1-Stearoyl-2-hydroxy-sn-glycero-3-phosphoethanolamine	1.18224	0.777086	0.000523685	482.327	388.317	141898	175767	152654	198641	182669	156838	196089	150354	166976	127239	136552	136378	164901	133052	135258	107746	128827	112683	179544	186723	195430	197020	+
1-O-(cis-9-Octadecenyl)-2-O-acetyl-sn-glycero-3-phosphocholine	1.12695	0.775606	0.0302684	550.392	372.687	188186	310975	152696	260591	212584	162841	200174	274795	178866	152362	198039	211321	195582	142971	159628	129494	156851	159752	214868	217385	221779	239677	+
Glutathione disulfide	2.13558	0.754316	0.00477044	613.162	974.715	448590	451992	458701	613788	519002	441172	470002	325113	448114	357555	353970	338018	375272	301413	262186	374207	507806	279953	329883	341192	349428	363403	+
O-Phosphoethanolamine	1.3528	0.681296	0.0405581	140.011	839.145	127977	111759	126001	177013	281802	160487	181061	58142	123345	112456	114860	88734.8	89322.5	97235.5	85579.6	84737	130515	114665	161489	158544	159269	158268	-
1-Palmitoyl-sn-glycero-3-phosphocholine	1.70525	0.654084	0.0356679	496.335	431.798	249872	196028	100991	135477	268907	103649	118858	217965	142432	155602	122283	112948	95695.1	65847	73252.3	199908	91555.6	86391.6	103015	110894	114124	112470	+
ketoisocaproic acid	3.47888	0.646011	0.0152307	129.055	69.5745	694560	1.08194e+06	917009	901641	422673	566852	575371	638719	348438	450365	414721	343274	349452	537721	302623	672363	468363	432274	544318	571563	532020	573622	-
PC(16:0/16:0)	1.20824	0.624031	0.0470369	716.561	80.086	32089	69436.8	47109.4	31876.3	94927	35652.3	40099.6	105029	67842.2	50058.2	45355.5	50408.6	42660.3	13405	39732.1	35818.7	29636.7	19955.6	53933.5	55557.2	51635.7	66370.6	+
Nervonic acid	2.26587	0.615635	0.00834872	365.341	63.7745	264972	244903	188069	141745	187346	114439	160301	300045	361666	108532	163737	138424	172573	134976	125623	128293	131242	105391	215724	221663	241718	237482	-
1-Oleoyl-sn-glycero-3-phosphocholine	1.85627	0.582872	0.000389492	582.375	498.055	142543	138692	82576.7	98372.2	148619	64408	116940	138855	109131	92114.7	78190	70780.8	69925.9	47921.1	62280.1	64872.7	69606	50574.8	107529	112597	109819	115507	+
Taurochenodeoxycholate	2.56998	0.527926	0.0324185	498.288	294.338	414833	168971	162501	178015	212059	269996	341924	83310.5	179843	77865.4	71444.2	64273.1	82589	57852.7	82925.6	98102.7	202744	324102	178155	186899	192285	72612.9	-
1-Palmitoyl-2-oleoyl-phosphatidylglycerol	1.64087	0.452736	0.0228431	747.516	72.182	74181.5	80244.6	43123.3	22417.9	61808	22848.4	38200.4	151033	123579	31750.7	32631.8	37097.9	34201	32805.5	28045.9	32178.3	30603.2	20221.7	73844.9	67664.5	66310.3	73990.8	-
1-Stearoyl-2-arachidonoyl-sn-glycerol	1.35365	0.372108	0.00585691	627.534	364.771	49599	29965.8	18455.2	11884.8	43570.6	16101	19430.6	53215.3	68454.3	18606.3	9905.52	9906.11	10361.8	7409.39	8199.16	19129.6	13256.2	18831.1	41088.9	32988.2	29817.1	37183.8	+
Thioetheramide-PC	10.4253	0.317383	0.00313278	758.576	142.212	1.63949e+06	2.84864e+06	996323	832180	2.64632e+06	1.63267e+06	779481	3.7695e+06	1.25121e+06	594633	1.07775e+06	186241	267772	498486	533355	768971	582954	693593	3.09665e+06	838911	5.16517e+06	806615	+
L-Pipecolic acid	1.07872	0.303358	0.0434756	190.108	756.542	6190.09	3910.48	8815.74	9330.03	59757.9	46552.3	2378.71	55495.1	55343.6	7493.5	6286.47	4537.5	5724.6	8106.56	3651.18	17223.9	4593.77	17546.6	3149.68	4153.6	36606.1	3251.98	+
1,2-dioleoyl-sn-glycero-3-phosphatidylcholine	3.85962	0.298291	0.0383963	786.606	138.88	1.10344e+06	470121	193118	284506	195301	68211.6	72300.3	498153	264748	245948	68092.2	31685.8	91662.1	69766	56756	146727	120087	108862	1.05306e+06	212333	264458	718155	+
1-Stearoyl-2-oleoyl-sn-glycerol 3-phosphocholine (SOPC)	2.2237	0.284098	0.00330064	787.613	308.376	85638.9	101089	50137.3	26785.2	57433.6	26136.7	28764.1	139081	131116	32861.5	22252.2	25513.6	18846.7	14811	16553.8	17394	18025.9	17320.4	76512.5	74960	72491.4	78604.4	+
2-Methoxybenzoic acid	4.29783	0.262779	1.18626e-05	152.046	522.314	303803	373475	286941	235377	107741	206451	189707	385706	270645	104217	46628.7	38804	101926	50169	102985	42073.2	75893.4	57422.3	200839	196230	189119	203169	+
Uridine 5'-diphosphate (UDP)	1.07539	0.20599	5.17836e-06	405.011	860.561	15089.8	12489.7	8803.07	14207.7	22324.8	16683	17804.2	9742.56	10248.9	1587.11	5042.55	2895.58	3973.25	1078.84	112.247	3186.15	460.613	7905.46	7759.69	8038.76	9429.24	8616.13	+
Uridine diphosphate glucose(UDP-Glucose)	2.14021	0.194188	1.93946e-06	565.047	801.17	82840.7	60200.7	39417.3	64487.7	98722	72900.8	73752.5	44464.1	48995.7	8799.64	21101.3	12564.8	17306.7	3456.91	1009.3	15938	1879.43	31695.9	36111.6	34384.8	37593.8	38480.5	-
Guanosine	1.19923	0.127095	3.18393e-05	567.188	522.312	19331.8	27062.9	19674.3	12439.7	4449.89	11666.9	10732.2	26408.1	17293.8	2526.52	1330.88	1179.36	3827.53	1119.06	4511.2	1307.52	2357.24	785.355	11418.8	10248.1	10911.2	10730.8	+
Hypoxanthine	7.68849	0.0694194	0.0219914	137.043	433.13	339778	1.38191e+06	796726	65516.8	38004.1	55681.8	56941.1	1.98662e+06	1.13852e+06	36720.8	37604.3	26608.4	43305.5	27951.9	127849	31298.1	45614.2	29824.5	472470	498983	501053	509128	+
