# Supplementary material for: Temperature induces metabolic reprogramming in fish during bacterial infection
Source: Front Immunol. 2022 Sep 15;13:1010948. doi: 10.3389/fimmu.2022.1010948 (PMC9520329; doi:10.3389/fimmu.2022.1010948)
Supplement: Supplementary file 4 [file Table_3.xlsx]

## Sheet: Table S3 HC-LC
Metabolites	VIP	Fold change	p-value	m/z	rt(s)	H-CO-1	H-CO-2	H-CO-3	H-CO-4	H-CO-5	H-CO-6	H-CO-7	H-CO-8	H-CO-9	L-CO-1	L-CO-2	L-CO-3	L-CO-4	L-CO-5	L-CO-6	L-CO-7	L-CO-8	L-CO-9	QC-1	QC-2	QC-3	QC-4	ESI mode
3-Methoxy-4-Hydroxyphenylglycol Sulfate	2.24431	2.28687	0.0198847	263.022	60.1235	164403	74122.8	90901.9	86371.7	103631	323993	92408.1	106351	71263.3	68678	61873.2	60452.2	35727.2	62511.8	59095	40531.7	43923.6	54092.9	93535.7	84013.8	90305.3	102911	-
UDP-N-acetylglucosamine	1.88423	2.26895	0.0066945	606.073	778.631	87399.4	61097.3	58211.3	118606	204139	86324	113631	36478.7	98786.7	50000.6	37661.1	79665.7	32288.7	35853.4	59015.1	37800.6	26681.3	22124.2	48837.7	45530.9	47460.2	46645.6	-
Taurochenodeoxycholate	8.60145	2.19512	0.0147079	498.288	258.827	2.22013e+06	883318	816722	1.64326e+06	1.00573e+06	3.45905e+06	1.77024e+06	765382	2.0514e+06	861723	519409	552307	248874	1.4531e+06	623733	887567	309604	1.20175e+06	1.09433e+06	1.19138e+06	1.1811e+06	1.22573e+06	-
D-Pinitol	1.06635	1.97983	0.0471703	261.027	944.856	12302.2	10410.4	21265.2	6970.11	6859.05	25995.7	10537.4	10230.5	37708.5	2605.94	7059.73	6740.05	9204.83	12558.2	7302.24	12593	5534.47	8266	8163.22	8816.49	10012.3	10173	+
Acetylcarnitine	1.3623	1.88859	0.0202666	204.124	642.141	57715.4	16442.2	22788	26056.9	15233.5	36217.1	16025.1	19428.3	33776.4	15327.6	12389.9	12580.1	7411.84	21800.7	21270.9	6266.08	13895.2	18086.8	11175.6	10481.1	11843.5	12423.4	+
Taurodeoxycholic acid	1.46515	1.7861	0.0160029	517.327	306.582	44427.2	20960.9	15812.8	26346.8	24998.3	59210.2	31704.9	22234.2	50303.5	20900.4	18882.3	15671.4	9540.81	31024.8	18252.9	19081	11992.6	20377.5	22834.4	16798.4	17032.6	17722.1	+
Tauroursodeoxycholic acid	1.38303	1.73047	0.00775313	482.286	306.105	36422.8	17293	14958.4	28285.5	19504	46164	25998.3	23671.5	38608.1	14078.1	19178.6	13769.2	10599.7	24245.8	15814.6	20035.8	9131.63	18139	460.142	15020.1	14339.9	782.036	+
Taurocholate	4.64538	1.67143	0.0365396	1029.58	344.958	1.17994e+06	728901	636108	840486	456953	1.09399e+06	1.10454e+06	465452	1.14258e+06	199645	177735	443120	229388	1.05158e+06	627841	661853	207464	977670	695283	680142	679821	674777	-
Dimethyl sulfone	1.3561	1.66368	0.00571399	226.977	725.397	26329.3	18607.2	33476.6	26045.2	47188.7	34525.6	20280.4	22103.5	26106.3	29464.2	11329.9	18575	16026.3	20131.2	19675.4	13605.4	10955.7	13309.1	20997.3	22218.6	21765.2	25328.5	+
Pseudouridine	1.24037	1.56097	0.0213275	243.062	427.403	65837.9	80560.4	75112.2	92325.5	92771.4	72723.7	85617.4	47691.6	25803.2	33432.3	33690.6	50660.7	25272.8	60990.5	48925.5	35562	30114.6	90354.8	51632.7	54463.9	54853.8	54896.6	-
2-Oxoadipic acid	2.03661	1.19153	0.0134182	141.016	666.689	1.00866e+06	905665	1.16512e+06	985977	1.31391e+06	1.17868e+06	899985	944012	1.03797e+06	1.06643e+06	776930	939277	784570	960715	1.00472e+06	830700	744586	814658	1.0839e+06	1.05e+06	1.05677e+06	1.0938e+06	-
1-Stearoyl-2-hydroxy-sn-glycero-3-phosphoethanolamine	1.85669	0.850589	0.0386247	482.327	388.317	141898	175767	152654	198641	182669	156838	196089	150354	166976	266481	242986	185608	165818	172523	201268	185763	177753	191013	179544	186723	195430	197020	+
1-Myristoyl-sn-glycero-3-phosphocholine	3.49666	0.823438	0.00229404	468.311	396.672	360741	443436	340038	390525	392224	313159	339354	300572	428924	511864	415469	436962	453557	394145	422433	409136	509497	465420	349229	346233	364772	377395	+
1-O-(cis-9-Octadecenyl)-2-O-acetyl-sn-glycero-3-phosphocholine	2.76597	0.784431	0.0293888	550.392	372.687	188186	310975	152696	260591	212584	162841	200174	274795	178866	347402	296855	238434	247108	213090	304551	336761	280445	210659	214868	217385	221779	239677	+
sn-Glycerol 3-phosphoethanolamine	2.79134	0.768128	0.0303161	214.048	717.428	138077	117077	99305.5	152545	159244	154378	172353	97508.5	101453	226221	230653	162548	146508	115782	162315	129891	210351	167476	169344	167342	167097	176975	-
Hypoxanthine	1.33506	0.767431	0.0468176	135.03	78.084	32642.8	43996.9	60026.9	24548.3	43327.9	26821.7	24819.4	48924.2	48039.2	66882.1	61824.1	35055.2	55969.2	47057.7	40613.8	61168.3	46395	45202.4	42821.7	41041.2	32820.7	32781.7	-
1-Palmitoyl-2-hydroxy-sn-glycero-3-phosphoethanolamine	3.80409	0.737134	0.000808821	454.287	397.533	203375	303398	208199	293524	226457	269519	275871	255689	229856	363016	421181	254797	335987	353184	312838	309448	418345	305117	293932	306420	294320	329093	+
PC(16:0/16:0)	2.99816	0.703863	0.0406908	775.606	401.492	281832	167450	70212.2	164340	192258	160521	173210	96493.2	283704	214654	301418	120588	347976	282481	273241	291850	251813	174970	84763	90847.9	83730.1	235253	+
Prunasin	1.06908	0.650928	0.0197567	356.137	614.672	13943.4	18929.5	11117.3	12671.7	11628.7	17378	14304.6	21212.4	20292.8	25367.9	13600.1	18613	34578.1	18700.8	36729	27324	30682.9	11753	28595.5	19598.8	10475.9	19775.3	+
Glycerol 3-phosphate	1.11543	0.637203	0.00294402	152.995	476.966	9450.07	15676.1	16443.2	20912.9	13391	13575.1	10623.7	10761.8	12912.7	25066.8	30355.1	26904.1	16848.6	17517.1	25780.9	15534.7	21590	14605.4	19110.5	20120.2	20877.9	19963.6	-
Glutathione	1.29757	0.578527	0.00107632	306.076	862.422	16465.3	26351.3	9640.35	10014.5	8750.64	11710.2	11663.4	19092.2	15670.4	24782.8	24213.6	15349.5	28679	18202.1	31370.1	25750.2	31554.8	23697.5	19247.4	19820.8	18281.4	17336.9	-
O-Phosphoethanolamine	1.0982	0.498463	0.0390662	281.03	840.742	7198.98	6138.54	5717.6	13738.1	9635.1	12762.8	15120.4	1431.5	2557.28	30226.7	10830.1	33765	4453.66	19208	16209.4	8337.7	9079.09	16949.4	12220.2	11071	11416.8	11284.2	-
Inosine	1.21367	0.428251	0.0186079	251.083	66.287	6375.47	9417.64	6316.35	5207.99	9663.79	5823.67	12674.4	8174.44	13179.1	36464.1	4503.26	31082.1	12227.6	40443.1	14636.8	16710.5	10245.8	13097.5	10376.8	6743.05	7591.29	31608.3	+
