# Supplementary material for: Temperature induces metabolic reprogramming in fish during bacterial infection
Source: Front Immunol. 2022 Sep 15;13:1010948. doi: 10.3389/fimmu.2022.1010948 (PMC9520329; doi:10.3389/fimmu.2022.1010948)
Supplement: Supplementary file 5 [file Table_4.xlsx]

## Sheet: Table S4 HI-LI
Metabolites	VIP	Fold change	p-value	m/z	rt(s)	H-ET-1	H-ET-2	H-ET-3	H-ET-4	H-ET-5	H-ET-6	H-ET-7	H-ET-8	H-ET-9	L-ET-1	L-ET-2	L-ET-3	L-ET-4	L-ET-5	L-ET-6	L-ET-7	L-ET-8	L-ET-9	QC-1	QC-2	QC-3	QC-4	ESI mode
L-Anserine	3.6818	5.68509	1.60873e-06	241.129	819.699	208721	98831.6	245753	88627.8	167024	156151	227181	138581	199829	16547.5	38229.9	63637.4	29384.6	31417.3	18857.2	23380.7	34340.7	13452.85429	27567	30183	29819	30029	+
Dimethyl sulfone	3.13368	5.12353	5.80864e-07	226.977	725.397	136147	46462	88613.6	91417.1	136181	127469	117534	151673	94039.4	19911	32897.4	13726.8	19274.6	21477.9	16399.5	18039	30121.8	21287.58	20997.3	22218.6	21765.2	25328.5	+
alpha-D-Galactose 1-phosphate	1.08266	4.27002	0.0124684	241.011	720.798	32857.2	10308.4	10001.7	21806.2	6460.21	6157.8	18051.8	48048.2	6908.86	5581.49	8299.33	2418.66	3924.69	3868.64	2210.38	1060.05	6263.5	3984.40715	5905.11	7091.43	6672.6	6276.88	-
3-Methoxy-4-Hydroxyphenylglycol Sulfate	4.61097	3.56325	0.000620548	263.022	60.1235	218287	157603	206995	144112	338666	294734	215825	372434	602306	70463.4	113709	42338.9	75853.3	75308.8	77784.5	64738.1	93046.5	102666.486	93535.7	84013.8	90305.3	102911	-
3,4-Dihydroxybenzoate (Protocatechuic acid)	1.88872	3.40774	8.34484e-08	153.016	689.082	36557.9	30610.7	34631.2	32860.6	43430.8	37269.1	35385.9	58045.6	39267.2	10477	16596.4	8786.51	14901.9	13580.7	9978.84	5799.47	13814.9	8201.924286	11905.2	11955.3	12062.7	13776.7	-
D-Pinitol	1.05959	3.15932	0.00206962	261.027	944.856	32789.2	10479.5	12404	19673.3	8630.77	15496.5	18158.4	28536.9	10363.5	5995.88	4165.78	2804.33	6275.31	4151.28	3597.38	849.243	17622.3	4084.582071	8163.22	8816.49	10012.3	10173	+
DL-2-Aminoadipic acid	1.37463	3.12068	6.82524e-05	144.064	798.115	32361.1	42510.8	17707.9	25114.2	34780.2	26934.8	20117.5	26644.8	42995.7	8992.15	24002.7	4666.57	3579.73	9258.79	7067.36	4728.45	18742.1	5214.840747	6501.63	6573.15	6957.69	6849.33	+
L-Saccharopine	1.12034	2.77093	3.02174e-05	275.124	819.47	15681	14901.9	10433.8	11250.2	19111.2	13795.4	22017.6	17017.5	26162.1	5524.29	9975.17	4681.37	6071.36	4012.29	4558.81	5252.22	9988.24	4203.51	6913.78	6297.64	6011.81	6371.97	-
Glycerol 3-phosphate	1.37338	2.72465	0.000134852	171.006	777.84	26385.7	29036.6	29085.6	32844.3	19854.6	21066.7	21235.3	43399.7	11880.9	7810.33	6743.17	10512.3	2278.91	5952.81	12424.4	12561.5	12557.6	15331.37385	16999.2	15147	15481.8	15708.1	-
Glutaric acid	8.04053	2.38837	1.22883e-07	131.034	689.118	759939	869815	755296	756457	721638	652308	885458	1.03771e+06	948731	287006	444116	253724	501864	422305	320960	181294	386286	295492.992	308366	315792	304646	313303	-
Isobutyric acid	2.47187	2.28917	1.61564e-06	87.0443	689.132	74123.2	83926.2	69985.7	73075.9	70373.2	62592.2	89136.3	105756	97935.3	26257.5	44633.5	25027.5	56523	43965.7	34255.6	19267.1	37829.9	29780.12207	29958.3	30659.4	31197.4	31610.8	-
N-Acetylglucosamine 1-phosphate	1.15235	2.2865	2.72143e-06	300.048	797.916	18815.8	15377.5	19395.1	19305.7	18003.9	13285.3	18371.2	28018.7	16949.3	8451.98	10437.3	8157.84	5819.53	7710.06	6372.03	6416.2	8643.09	11257.89052	9750.79	10037.9	10289.3	10646.9	-
2-Oxoadipic acid	11.4866	2.13521	5.05687e-08	141.016	666.689	2.24083e+06	1.34746e+06	1.68156e+06	1.76627e+06	2.14498e+06	2.10614e+06	1.90062e+06	2.27087e+06	1.79941e+06	948845	1.0411e+06	813486	814792	873586	847655	768844	1.05819e+06	916149.7966	1.0839e+06	1.05e+06	1.05677e+06	1.0938e+06	-
D-Glucuronate	1.24551	1.99555	0.0096025	193.035	693.923	30629.9	19833.4	21495	17067.1	22697.9	18075.6	29601.4	38362.5	58306.1	24128.8	14500.8	7110.6	13040.1	16462.3	9321.93	10257.7	23137.8	10360.2216	13741.7	15002.7	18176.2	16826	-
N-Carboxyethyl-.gamma.-aminobutyric acid	1.32499	1.99148	0.0154805	176.09	766.495	35906.5	25943.5	34532.5	51938.9	21955.8	22454.9	36657.6	77659.3	17789.4	25630.2	17652.1	17300.5	13401.4	10298.2	13171.5	12937.4	30499.6	22223.475	18425.2	18367.2	18828.4	20428.4	+
Stearidonic Acid	4.17213	1.96249	2.80609e-06	275.201	71.451	272019	286626	320058	205884	296319	356051	238124	277309	371911	145983	169460	151323	152044	135629	133686	84951.8	194979	169174.7842	183277	177164	181499	179027	-
Oleic acid	5.35811	1.93822	2.79554e-05	281.248	85.112	419941	450802	696332	445343	422713	462335	457068	566285	477830	216127	306826	107587	210138	301222	290262	153205	355494	328563.1404	239728	268167	258144	262872	-
Citraconic acid	1.54395	1.88949	0.0289168	129.019	654.357	45942.8	103300	37591.9	21574.1	58638.3	57763.7	44407.5	125462	68731.9	14337	59333.5	24952.8	40807.7	34756.4	45267.2	7545.38	23938.1	47244.39079	27874.4	29313.9	29587.3	30599.6	-
Pseudouridine	2.15068	1.88086	0.00113722	243.062	427.403	71601.9	118348	73580.1	86555.2	86885.1	72006.7	157182	116285	92624.3	21538.4	83978.2	31324.7	44503	56166.6	56656.8	70124.6	39378.6	61577.31358	51632.7	54463.9	54853.8	54896.6	-
13(S)-HODE	4.01386	1.87078	6.12548e-05	295.227	74.822	263797	282171	341125	307785	251712	375129	389559	284816	194992	104801	181825	254777	131164	120417	178907	121228	187868	157499.5275	154387	158150	168079	156647	-
Ile-Val	1.38296	1.77711	4.69716e-05	297.124	69.536	35885.5	37586.7	40470	37324.9	28864.8	37185.2	41312.4	48882.5	22003	19418.3	16734.3	28181.5	19114	14782.6	24378.2	17538	21780.1	23495.25875	19766.9	21904.9	18854.5	20563.2	+
N-Acetyl-D-Glucosamine 6-Phosphate	1.39797	1.72774	0.00947428	300.048	813.827	37266.6	32451.4	48374.4	67629.2	36837.8	31714.9	33960.5	86650.5	42970	27909.1	32269.6	25680.4	19207.8	37277	20974	18519.2	26689.9	33323.574	26677	28031.1	29506.6	42371.9	-
Creatine	3.86306	1.71409	0.000194147	114.063	335.655	231553	266795	288056	274827	312168	207328	354146	452498	311646	126128	200015	172826	215819	202921	167683	137856	167192	184166.84	125326	134211	147529	147039	+
Palmitic acid	2.90967	1.65955	0.000142585	255.232	308.699	161494	246527	233025	152699	200265	169869	189936	199627	195065	100882	90882.6	189211	110397	83742.4	143933	94633.2	95452.7	144467.9704	174072	161716	184931	164339	-
cis-9-Palmitoleic acid	10.0385	1.63366	3.41965e-06	253.217	71.651	1.57973e+06	2.03034e+06	2.04548e+06	2.07211e+06	2.42132e+06	2.65346e+06	2.02826e+06	2.09013e+06	1.79525e+06	1.20485e+06	1.20812e+06	1.31253e+06	1.41483e+06	1.10944e+06	1.18704e+06	1.13888e+06	1.60623e+06	1274656.256	1.39472e+06	1.35451e+06	1.46941e+06	1.34338e+06	-
1-Stearoyl-sn-glycerol	1.17159	1.63117	0.0227364	341.307	479.09	55003.6	26724.5	36358.3	49952.6	27050.6	35373.6	25199.7	34139.1	11916.9	16883.9	18941	19222.5	17444.3	16489.2	19626.2	15330.6	42128.1	18905.245	23971.4	24201.3	27392.5	29313.5	+
Uracil	7.17184	1.55884	0.0327922	111.019	143.324	1.49519e+06	1.79704e+06	1.78158e+06	1.72227e+06	2.01027e+06	562116	1.65462e+06	1.86684e+06	734201	485223	1.36474e+06	754859	801286	823432	593372	1.00093e+06	876066	2040035.904	630208	599993	623491	1.23975e+06	-
Erucic acid	5.34991	1.47151	0.00583048	337.31	64.4425	595670	874768	956068	1.00397e+06	666958	905814	725605	896197	920554	426375	520879	427556	339264	580064	645462	402764	985763	799687.48	583548	579868	596537	573641	-
2E-Eicosenoic acid	4.94473	1.41262	0.000698108	309.279	66.3135	521606	635130	800318	724581	622920	767946	717104	747918	677322	381287	498074	412109	394145	489193	528857	369968	711519	614371.3375	406140	422441	460037	429140	-
(4Z,7Z,10Z,13Z,16Z,19Z)-4,7,10,13,1 6,19-Docosahexaenoic acid	17.2175	1.1787	0.00355513	327.232	67.6065	1.43512e+07	1.38946e+07	1.52233e+07	1.3723e+07	1.44329e+07	1.24614e+07	1.20202e+07	1.61966e+07	1.54013e+07	1.04001e+07	1.21246e+07	1.11032e+07	1.16242e+07	1.28352e+07	1.35839e+07	1.00521e+07	1.33371e+07	13283199.18	1.09042e+07	1.11231e+07	1.14858e+07	1.1211e+07	-
Taurine	2.06263	0.85956	0.0238542	249.022	525.312	466333	519366	450549	441413	486773	438483	463071	621805	506647	565227	664378	612715	582956	660633	488445	425047	551176	561850.3858	532675	534764	523131	529063	-
Glutathione disulfide	2.67769	0.803847	0.0138167	611.145	914.92	425193	437008	344815	433196	430165	281464	525403	662469	495944	553564	627199	534388	475157	626885	539274	533586	586730	543646.0537	468958	501607	487362	482813	-
L-Malic acid	4.05462	0.788778	0.00210632	133.014	719.63	881956	1.04476e+06	795636	808876	976948	641636	959236	1.22419e+06	894707	1.16286e+06	1.20299e+06	1.08882e+06	1.06005e+06	1.30213e+06	1.20073e+06	978551	1.32612e+06	1109015.036	980107	1.01543e+06	967615	1.0251e+06	-
L-Glutamate	5.25127	0.778043	0.00715576	146.045	714.538	1.44255e+06	1.38449e+06	1.22024e+06	1.08873e+06	1.28302e+06	878633	1.35693e+06	1.46312e+06	1.83695e+06	1.67594e+06	2.01928e+06	1.65282e+06	2.00075e+06	1.71265e+06	1.44701e+06	1.22396e+06	1.88386e+06	1748775.326	1.46148e+06	1.47964e+06	1.43702e+06	1.48383e+06	-
1-Palmitoyl-sn-glycero-3-phosphocholine	3.08393	0.756845	0.000109608	496.334	371.392	695187	997352	799460	783762	693266	684434	720613	899134	762305	876452	1.01459e+06	1.04206e+06	905805	1.13392e+06	1.14773e+06	973613	1.03472e+06	1166955.906	753891	740570	743259	770767	+
L-Pyroglutamic acid	2.08146	0.755041	0.00502675	128.035	714.527	181119	177112	154059	137233	161502	110127	171541	190570	245493	214435	265054	222077	257247	237297	189473	158341	253238	227568.792	186298	194672	191619	194710	-
D-Ribose	1.0087	0.747211	0.0123338	209.066	265.505	53372.3	50006.3	55364.4	53170.9	49758.1	22958.2	64144.2	59859.7	51391.6	62991.3	72807.9	51711.5	66585.6	87889.4	81944.4	43215.4	78841	69670.61559	43180.4	42351.9	44443	41734.6	-
1-Myristoyl-sn-glycero-3-phosphocholine	1.71033	0.737569	0.00164039	468.311	396.672	310355	374462	296302	328770	315125	338343	288510	313946	317552	418674	427967	390218	390391	464458	372104	344867	641242	459359.804	349229	346233	364772	377395	+
Maleic acid	2.28925	0.726647	0.000258208	115.003	719.729	155503	186889	130816	137766	164482	115007	181210	209849	185217	216646	239559	209055	224190	252036	236722	171429	247783	221084.7017	170559	173978	169828	188280	-
D-Lyxose	2.18361	0.725558	0.00441567	149.045	265.421	203494	188248	219409	203283	193923	91996.8	222725	212266	199579	235753	275814	202178	281906	318022	329345	170370	299691	278078.827	157331	153428	163282	159351	-
D-Mannose 1-phosphate	3.6967	0.70918	0.0021883	259.023	858.196	470119	498299	310290	379469	316591	490575	460763	569538	442905	499075	833074	640148	449301	639810	677702	566049	721092	527417.7416	490486	469077	497368	747320	-
NG,NG-dimethyl-L-arginine(ADMA)	3.27387	0.683287	0.00490857	203.149	993.892	560512	623131	505424	553496	609913	354356	598687	676819	692789	717285	923613	780474	1.27761e+06	910226	796908	425962	896382	845411.678	593436	579868	541909	588099	+
.beta.-Homoproline	1.26079	0.668722	0.00595836	130.087	533.334	67358.8	78142	62681	76858.3	85830.8	461.136	81226.3	95743.1	116360	104264	118885	96613.8	133672	102794	101206	129457	96713.4	110322.2075	71636.2	71024	80672.6	76352.9	+
L-Alanine	4.2262	0.655946	0.000905917	88.0398	625.043	356906	450871	348133	377695	243547	240969	260797	504436	511477	484065	601689	531670	667187	672085	565786	366619	592229	541689.4014	412567	415482	420533	410738	-
Nervonic acid	2.24394	0.652527	0.00712404	365.341	63.7745	108532	163737	138424	172573	134976	125623	128293	131242	105391	159321	190188	154551	192377	211930	196332	171366	373835	202576.6	215724	221663	241718	237482	-
1-Stearoyl-2-hydroxy-sn-glycero-3-phosphoethanolamine	2.21081	0.625756	8.20192e-06	482.327	388.317	127239	136552	136378	164901	133052	135258	107746	128827	112683	203680	206352	230965	147544	208057	239617	200634	189836	263247.7596	179544	186723	195430	197020	+
1-Palmitoyl-2-hydroxy-sn-glycero-3-phosphoethanolamine	2.05563	0.597242	4.27275e-05	452.276	354.358	62390.6	97312.1	78626.4	80462.7	76611.8	63609.8	56879.5	60782.4	55011.2	94223.7	118736	143672	85386.2	121861	137927	93472.1	133112	129282.2222	110096	116416	120302	116591	-
Glycine	1.60036	0.595685	0.00160428	74.0241	657.622	26237	46819.2	27130.1	36441.6	39962.3	14076.5	36461.6	47853.9	71211.4	58583	64900.4	58344.5	89723.5	70533.3	68305.7	41604.7	61592.8	67580.69191	45343.2	48193.9	50328.5	37949.2	-
1-Palmitoyl-2-oleoyl-phosphatidylglycerol	1.37746	0.570839	0.00115038	747.516	72.182	31750.7	32631.8	37097.9	34201	32805.5	28045.9	32178.3	30603.2	20221.7	54578.7	45821.4	48095.2	25043.5	59766	76334.3	52361.4	82152	45540.50991	73844.9	67664.5	66310.3	73990.8	-
L-Glutamine	6.94003	0.568732	0.000735776	145.061	675.471	475821	914106	493563	557572	548942	192102	656674	655972	1.12546e+06	983114	1.17519e+06	1.05227e+06	1.46001e+06	1.29091e+06	1.12523e+06	696863	1.00942e+06	1089004.256	769502	755197	756937	797275	-
1-O-(cis-9-Octadecenyl)-2-O-acetyl-sn-glycero-3-phosphocholine	3.08347	0.544538	9.7949e-06	550.392	372.687	152362	198039	211321	195582	142971	159628	129494	156851	159752	275963	288035	306265	216324	381513	405448	267558	276759	347782.1772	214868	217385	221779	239677	+
N2-Acetyl-L-ornithine	9.33176	0.532114	8.43484e-05	175.108	1023.85	1.11793e+06	1.40403e+06	1.10881e+06	1.21485e+06	1.41299e+06	701490	1.60948e+06	1.33585e+06	2.45313e+06	2.19711e+06	2.84267e+06	2.01913e+06	3.56233e+06	2.79614e+06	2.54252e+06	1.90802e+06	2.7089e+06	2648541.247	1.42288e+06	1.12524e+06	1.55022e+06	1.66083e+06	+
Dihydrothymine	2.48261	0.529857	0.000243821	127.05	675.626	47358.7	100397	53409.9	63704.7	59337.6	30529.7	64416.7	62497.3	123862	114801	141534	117566	170830	152064	125917	80155.4	118056	121864.3024	85327	86469.1	83003.6	91672.2	-
1-Stearoyl-2-hydroxy-sn-glycero-3-phosphocholine	6.85824	0.52193	3.55427e-05	524.371	377.788	711354	1.10675e+06	870544	990422	209361	751316	773195	881684	736911	1.34815e+06	1.38623e+06	1.46378e+06	1.11553e+06	1.80709e+06	1.96476e+06	1.38834e+06	1.23379e+06	1764520.62	1.17143e+06	1.19649e+06	1.22837e+06	1.19685e+06	+
D-Proline	6.82626	0.506575	0.000208978	114.055	561.467	365213	517218	340743	380144	420253	227300	506174	540184	813112	737087	1.04644e+06	811780	1.29368e+06	1.04569e+06	842143	490399	938636	908136.3308	542960	566906	561047	572460	-
D-Ribose 5-phosphate	2.51344	0.494157	0.000303349	289.033	836.587	68840.4	69437	40099.3	41936.4	42967.3	68205	80359	119775	70209.6	116047	148963	169683	87415.7	153357	177299	71587.8	128464	165074.3259	84410.7	84083.2	88353.1	86798.1	-
sn-Glycerol 3-phosphoethanolamine	1.1763	0.492998	0.0403737	216.063	778.73	2035.87	55601.3	56822.7	54275.6	37529.4	53480.8	25025.1	53971.9	2795.74	89726.8	111564	86873.7	93741.6	135000	61057.6	111581	2474.4	758.74	72605.7	74259.8	74336.8	76989.1	+
N-Acetyl-L-alanine	2.00785	0.49006	0.000127482	130.05	446.694	28008.7	38577.7	28611.4	32113.8	39798	18359.8	43877.1	47539	63153.4	71704.5	84527.9	61148.7	92918.2	101972	86942.1	37542.7	88181.2	68933.97633	47048.4	43773.5	43238.7	50262.7	-
DL-Serine	3.94096	0.488043	0.000105286	104.034	678.821	105343	168957	103560	115101	128521	56038	144520	166629	251068	238039	315488	238437	381372	339968	282883	160549	303944	279542.1533	179364	175907	178725	179137	-
Pro-Asp	3.90888	0.482314	0.000209384	291.12	914.226	204160	366312	200897	710.762	297303	136231	335430	294967	281797	493367	533924	442166	473770	606197	555032	231523	584207	470748.1861	313248	311026	1725.59	329244	+
Thioetheramide-PC	5.74192	0.462928	0.0189567	758.576	142.212	594633	1.07775e+06	186241	267772	498486	533355	768971	582954	693593	444111	1.69459e+06	1.25779e+06	465416	1.70152e+06	2.14549e+06	526080	2.23712e+06	768832.1499	3.09665e+06	838911	5.16517e+06	806615	+
ketoisocaproic acid	2.82252	0.461911	0.0185209	129.055	222.035	87106.4	96893.7	61830.1	94654.6	105727	76279.2	107160	90039.8	87627.3	62434.4	416425	313057	120563	96417.9	116170	260450	236522	125741.9998	74357.1	107842	104779	116703	-
Phosphorylcholine	1.41935	0.459842	7.35261e-05	242.079	711.534	24778.9	17158.1	14544	15937.6	11357.1	12330.2	21073.9	18129.4	23351.6	31240	47106.1	25376.3	32689.2	47872	55433.5	26890.6	32688.5	45737.52394	20672.2	22873.1	18731.8	21291.5	-
L-Aspartate	6.01135	0.459149	0.00276673	132.029	725.439	213095	323646	203284	201198	226785	180621	296977	359618	773422	527011	876868	554447	1.09469e+06	869269	571741	243181	641442	673072.639	328038	339701	362752	376752	-
Lys-Ser	1.72097	0.446871	0.00015426	275.171	907.4	12878.6	38036.1	23853.5	26069.1	23795.4	5981.17	41849	25407.3	76845.6	68002.8	79986.8	57886	87192.5	69663.8	67767.8	58072.7	70347.7	55833.83667	38518.8	39387.5	42032.4	42864.8	+
O-Phosphoethanolamine	3.52881	0.443667	6.30455e-05	140.011	839.145	112456	114860	88734.8	89322.5	97235.5	85579.6	84737	130515	114665	257537	172175	191039	305369	276813	147330	144121	334545	240424.96	161489	158544	159269	158268	-
1-Stearoyl-2-oleoyl-sn-glycerol 3-phosphocholine (SOPC)	1.35867	0.435785	1.81622e-05	787.613	308.376	32861.5	22252.2	25513.6	18846.7	14811	16553.8	17394	18025.9	17320.4	46769.9	46135.4	39390.4	21258.8	51240.6	47728.2	60349	61657.2	46731.10498	76512.5	74960	72491.4	78604.4	+
Succinate	3.02086	0.435129	9.142e-05	136.063	598.659	64059.8	122887	74727.8	78334.3	79283.1	38382.3	102823	127166	165907	182801	279451	177248	303832	261825	238771	115411	176584	225724.283	101087	102720	110519	104665	+
L-Threonine	5.11307	0.433869	0.000244491	118.05	635.857	126203	206673	132079	143512	239759	62004.5	208410	215655	399198	340996	510407	364330	705022	523914	431527	252443	425015	441782.9646	228836	231538	238164	241084	-
2-Methoxybenzoic acid	2.18057	0.425931	0.00297131	152.046	522.314	104217	46628.7	38804	101926	50169	102985	42073.2	75893.4	57422.3	181881	167292	231625	199293	44667.2	65830.8	275720	170992	118615.5361	200839	196230	189119	203169	+
D-Ornithine	2.0259	0.420099	0.00077791	131.082	968.691	14561.4	31992.5	16950	23774.6	23182	9862.04	28889.8	33386.8	71225.6	42730.3	64354	58646.7	116726	70508.1	57195.9	46408.1	77875.1	69758.5095	27371.3	38637.5	31773.9	29075.1	-
L-Valine	5.65814	0.41631	2.04677e-06	118.084	597.201	202944	325010	217788	220701	276810	121578	319003	315164	587418	669989	646514	694597	887692	810624	620708	559018	723283	600293.7609	438731	464949	478820	342137	+
Uridine diphosphate glucose(UDP-D-Glucose)	1.21656	0.415846	0.00371329	565.047	801.17	8799.64	21101.3	12564.8	17306.7	3456.91	1009.3	15938	1879.43	31695.9	31325.3	26830	9619.63	31784.6	44769.6	40228.5	21840.3	46020.9	21124.62	36111.6	34384.8	37593.8	38480.5	-
Pro-Gln	2.46921	0.411339	0.00181885	304.152	886.645	36605.4	67759.2	47804.3	51727.1	71948.6	22139.6	62425.5	55352.4	136260	9939.74	159775	130286	249375	165624	163552	129175	177194	157090.3478	88613.3	89578.5	86247.2	90243.1	+
Argininosuccinic acid	2.36464	0.410577	1.49932e-05	289.115	854.8	26386.9	54169.1	26200.6	32541.8	39330.8	15284	44917	47038.2	52527.3	91894.3	107317	83629.8	92725.3	110311	102907	36256.7	109893	89261.64205	57419.6	62007.5	58876.1	59444.4	-
trans-cinnamate	2.32084	0.409647	0.000554208	147.044	456.64	22597.7	37312	25935.4	29787.3	34836.6	15431.9	38572.4	39452	82435.8	66882.6	120707	67617.9	141500	115600	86115.6	43979.8	76952.5	77334.07313	42045.3	47966.7	42295	59171.6	-
6-Phospho-D-gluconate	1.17923	0.4096	0.000699435	275.016	886.422	11909.9	14604.8	6142.85	6676.96	5516.36	9412.55	10657.5	9439.85	15218.9	11684.2	30689.1	28296.7	38124.7	32062.7	23387	8856.08	18581	27018.86473	13800.7	14340	15820.6	14699.4	-
Guanosine	1.84197	0.405743	0.0123816	282.083	480.558	58388	10830.3	17396.6	17781.5	25183.5	63321.4	21829.5	33210.5	25581.8	97418.9	60548.2	114035	75385.5	19370.4	32233.1	158545	75047.3	41545.2739	122643	126791	127474	128320	-
N-Acetyl-D-lactosamine	1.32719	0.404147	0.0016381	404.121	661.05	7674.88	12178.8	6112.8	7608	8794.29	745.458	12996.7	18190.1	33210.6	25702.5	34619.3	27500.8	27996.1	42137.3	33047.9	7511.98	41655	25850.64214	20612.6	22845.1	23132.9	23280.6	-
L-Leucine	16.7523	0.404114	0.000515859	130.087	466.976	992079	2.6885e+06	1.09561e+06	1.16987e+06	1.99279e+06	636459	1.77616e+06	1.47578e+06	4.74913e+06	4.09835e+06	5.58542e+06	2.66555e+06	6.97498e+06	5.61247e+06	4.65842e+06	2.57195e+06	4.46031e+06	4391624.103	1.8327e+06	1.97999e+06	2.13702e+06	3.13793e+06	-
N6-Methyl-L-lysine	1.58495	0.402466	0.000831325	161.127	1070.15	18438	35401.9	30009	26862.6	23965.4	6126.23	34570.2	34668.4	42358.1	75441.5	85051.2	57849.8	95754	67174.4	73973.8	79196.9	92067.5	623.416	33590.7	35356.1	38209.1	39269.3	+
N6-Acetyl-L-lysine	3.62345	0.401556	5.17702e-06	187.108	636.673	43534.1	112286	58510.5	73597.5	62548.1	11535.9	109257	69972.6	162826	188832	206826	172296	227025	211582	226505	146485	205987	167810.9314	103652	108270	109438	112279	-
L-Tyrosine	7.29691	0.39477	0.000591086	180.066	538.854	210064	393283	225029	290870	333860	121726	387795	423127	679465	596743	1.09121e+06	657460	1.46007e+06	1.19573e+06	917125	433053	674718	738452.7256	365720	395287	400985	413676	-
L-Arginine	4.46937	0.391729	0.00173021	173.104	966.577	63385.4	137108	67590.5	95535.1	98245.4	41851.4	146397	159617	326276	219855	417693	209553	594182	316761	260880	164281	376931	339840.0465	155737	133180	187648	140361	-
L-Phenylalanine	9.55263	0.375447	0.00144496	166.085	514.27	520715	909725	639438	667576	773587	312051	838942	883134	1.76284e+06	1.69015e+06	3.24924e+06	1.58657e+06	4.21558e+06	2.1864e+06	1.91085e+06	1.02675e+06	1.67003e+06	1929209.547	867631	907090	976390	1.00402e+06	+
Tyramine	7.51113	0.373951	0.000971894	120.078	514.447	308895	513335	399715	417176	426238	202035	504869	558702	1.07552e+06	996346	1.93909e+06	907067	2.43582e+06	1.29961e+06	1.05131e+06	633410	1.41127e+06	1109665.45	521342	541029	575544	617203	+
Alpha-D-Glucose	1.39672	0.368431	5.03477e-06	179.055	467.093	10386.6	15083	9876.35	9169.68	7420.3	5516.91	9369.85	13051.4	14136.7	18065.5	39261.3	19783	33800.7	33237	30625.3	23826.6	22934.5	33631.052	6533.99	8431.15	13893.2	9256.8	-
Adenosine 3'-monophosphate	1.86624	0.360809	0.015278	346.055	731.88	21808.6	39978.5	17326.8	38058.4	12331.6	13236.2	20613.8	20828.8	35745	42130.1	65035.6	39887.4	65150.2	77546.3	60653.3	16937.1	182413	59788.16248	41562.8	44609.6	44178.4	44676.5	-
D-4-Hydroxyphenylglycine	1.29801	0.350528	0.000113446	168.066	753.338	6930.17	17678.5	9437.21	6650.79	9489.36	4396.37	10371.8	4714.99	30368.1	15125.8	40834.6	30434.6	43598.9	35462.4	39268.8	25875.3	27894.1	26895.55207	13124.5	13130.4	14813.9	17189.3	+
L-Tryptophan	3.52844	0.345953	0.00419986	203.082	458.973	27020.6	90568.3	41365.2	43246.5	64895.4	25866.3	85052.2	73407.8	171914	112984	224981	146918	457318	252622	185875	94889	145214	180995.8967	57638.2	59276.7	75176.7	66983.7	-
L-Threonate	2.33347	0.345041	0.015858	135.029	554.94	57482.9	27806.2	59058.8	29006.5	38490.5	24529.4	64440.4	44692.1	63599.4	165480	66830.1	94894.9	70010.8	306223	65873.2	25404.5	136939	254019.3524	74384.6	32440.5	30947.1	34959.1	-
DL-Methionine sulfoxide	4.4081	0.341535	0.000418872	164.038	662.889	77061.7	95660.6	69772.4	75314.7	81374.1	26230.9	91719.4	138073	239138	267419	361795	217675	306800	405907	278208	68423.1	463969	248404.2429	189158	198494	218392	206636	-
L-Methionine	4.27566	0.326558	0.00367407	148.043	506.716	38772.3	137073	70502.5	64621.1	77377.2	23002.4	102360	96343.3	239979	216884	345616	223198	663834	326602	267373	147751	120360	291378.3683	101587	102856	100049	103561	-
Guanosine 5'-monophosphate (GMP)	1.31662	0.323693	0.0443861	362.049	794.248	11706.2	15373.4	6437.08	19936.5	5978.41	6654.91	9132.14	10914.9	13413.3	19669.1	33816.5	17738	29162.2	33868.5	23683.3	5743.98	114527	29325.88696	20029.4	19656.1	20530	20393	-
1,2-dioleoyl-sn-glycero-3-phosphatidylcholine	3.12551	0.32231	0.0420312	786.606	138.88	245948	68092.2	31685.8	91662.1	69766	56756	146727	120087	108862	71966.1	334194	433967	61416.9	403396	501463	127322	938664	42771.88	1.05306e+06	212333	264458	718155	+
Arg-Phe	1.40429	0.315167	0.000380187	286.166	602.042	4689.54	7874.08	6654.26	15403.9	12032.5	4163.03	14431.4	6670.93	36498.3	27472.8	44372	29071.7	71340.3	37577.8	44588.1	24781.4	28527.3	36270.64055	16344.2	9069.45	21101.7	15243.7	+
L-Pipecolic acid	6.3547	0.313341	3.10969e-05	130.084	1042.17	149753	244775	159000	160299	152815	61921.2	255769	251722	605792	570417	818476	560426	1.18988e+06	834296	632893	533126	770749	606102.2754	297777	256516	365517	350240	+
Ribitol	1.0422	0.279851	1.33092e-05	151.06	409.914	1371.09	6336.57	10865.1	6320.24	5934.68	876.332	1805.55	1588.72	4876.47	14840.8	20744	8186.84	18697.7	17317.9	20981.6	10692.9	18103.1	13278.06	8474.21	8321.9	8069.23	9062.42	-
D-gluconate	4.46723	0.272891	0.000993459	195.051	665.895	21469.2	221290	91077.7	26279.6	78260.4	14212.5	101841	40491.4	117276	154064	406903	178607	478674	471967	269330	83127.8	222187	344966.8599	99781.1	100864	110558	108052	-
L-Lysine	7.39717	0.223623	6.44309e-05	145.098	984.568	65771.4	143415	68186.7	94743.9	96304.5	35690.4	144887	163283	467999	394347	751285	484691	1.17802e+06	781881	557640	426284	652045	498986.167	221707	216183	220790	219088	-
Pro-Gly	1.16484	0.182842	0.000108419	345.174	698.356	3368.62	5235.85	1836.74	3144.81	7497.29	2088.65	1696.24	8520.14	7445.43	49599.8	16851.1	21566.6	14130	23389.3	21522.9	38415.2	16357.9	21495.18	8934.6	9842.53	10190.7	10183.8	+
